# Supplementary material for: Bifidobacterium longum CCFM1077 Ameliorated Neurotransmitter Disorder and Neuroinflammation Closely Linked to Regulation in the Kynurenine Pathway of Autistic-like Rats
Source: Nutrients. 2022 Apr 13;14(8):1615. doi: 10.3390/nu14081615 (PMC9031594; doi:10.3390/nu14081615)
Supplement: Supplementary file 1 [file nutrients-14-01615-s001.zip]

Archive with 2 entries (2 files):
- Supplementary Information.pdf
- Table S2 Correlation coefficient.xlsx
